# Supplementary material for: Inhibition of thalamic relay nuclei scales the aperiodic and alpha band oscillations associated with arousal during naturalistic stimulus viewing
Source: Imaging Neurosci (Camb). 2025 Jan 23;3:imag_a_00451. doi: 10.1162/imag_a_00451 (PMC12319808; doi:10.1162/imag_a_00451)
Supplement: Supplementary Material [file imag_a_00451-supp.zip]

Archive with 2 entries (2 files):
- BasicRoutineAndParamSweep.ipynb
- imag_a_00451-supp.pdf
