# Supplementary material for: Inhibition of thalamic relay nuclei scales the aperiodic and alpha band oscillations associated with arousal during naturalistic stimulus viewing
Source: Imaging Neurosci (Camb). 2025 Jan 23;3:imag_a_00451. doi: 10.1162/imag_a_00451 (PMC12319808; doi:10.1162/imag_a_00451)
Supplement: Supplementary Material [file imag_a_00451-supp.zip › BasicRoutineAndParamSweep.ipynb]

# %% [code]
# Import relevant libraries
import numpy as np
import math
from scipy.special import expit
from scipy.signal import welch
import matplotlib.pyplot as plt
from fooof import FOOOF

# %% [code]
# Here we generate human EEG spectra based on the Robinson model. Following values yield the normative EEG as prescribed in Robinson et al., 1997

# parameters
g = 100
a = 60
b = 240
v_ee = 1.06
v_ei = -1.8
v_es = 2.20
v_se = 2.28
v_sr = -.845
v_sn = 1.20
v_re = 0.91
v_rs =  .41
sigma_n = .56
stim_mean = 0
delay = 40 # in ms

# %% [code]
# We employ the Euler Maruyama method to integrate the set of equations specified in Robinson et al.
# declaring integration parameters

dt = 0.001 # Integration time step
sim_t = 100 # simulation time in seconds
noise = np.sqrt(dt)*sigma_n
tspan = np.arange(0, sim_t + dt, dt)
vals = np.random.randn(len(tspan), 8) # this is the random matrix of 8 variables that we populate during integration (the first few values provide delay history)
    


# %% [code]
# integrating the set of equations 
# Note: The simulation begins from 'delay' number of time steps to account for delay


# defining the sigmoidal transfer function

def sigmoid(V):
    Qmax = 250
    theta = 15
    sigma = 6.0
    s = Qmax / (1 + math.exp(-math.pi * (V - theta) / (sigma * (math.sqrt(3)))))
    return s


for t in range(delay+1, len(tspan)):
        
        phi0 = vals[t-1, 0]
        phidot0 = vals[t-1, 1]
        ve0 = vals[t-1, 2]
        vedot0 = vals[t-1, 3]
        vs0 = vals[t-1, 4]
        vsdot0 = vals[t-1, 5]
        vr0 = vals[t-1, 6]
        vrdot0 = vals[t-1, 7]
    
        vals[t, 0] = dt*(phidot0) + phi0
        vals[t, 1] = dt*((g**2)*(sigmoid(ve0) - phi0) - 2*g*phidot0) + phidot0
        vals[t, 2] = dt*(vedot0) + ve0
        vals[t, 3] = dt*(a*b*(v_ee*phi0 + v_ei*sigmoid(ve0) + v_es*sigmoid(vals[t-delay, 4]) - ve0) - (a+b)*vedot0) + vedot0
        vals[t, 4] = dt*(vsdot0) + vs0
        vals[t, 5] = dt*(a*b*(v_se*vals[t-delay, 0] + v_sr*sigmoid(vr0) + v_sn*(noise* np.random.randn() - stim_mean) - vs0) -(a+b)*vsdot0) + vsdot0
        vals[t, 6] = dt*(vrdot0) + vr0    
        vals[t, 7] = dt*(a*b*(v_re*vals[t-delay, 0] + v_rs*sigmoid(vs0) - vr0) - (a+b)*vrdot0) + vrdot0
    
    
   
    

# %% [code]
# trim initial few seconds as transients
tran_length = 10 # remove first 10 sec
t_sampled = tspan[tspan > tran_length]
v_sampled = vals[tspan > tran_length, 0] # excitatory population serves as EEG read out

# %% [code]
# estimate the power spectra of the resulting time series using Welch method
fs = 1/dt # sampling frequency of the simulation
f, pxx = welch(v_sampled, fs=fs,nperseg= 10000)

# %% [code]
# plot the power spectra for visualization
f_sampled = f[(f>.1) & (f<30)] # trim frequency
psd_sampled = pxx[(f>.1) & (f<30)]
plt.plot(f_sampled,np.log10(psd_sampled))
plt.xlabel('Frequency(Hz)')
plt.ylabel('Log Power')
plt.show()

# %% [code]

#Now let us sweep over parameters to see how it effects the power spectra
g = 100
a = 60
b = 240
v_ee = 1.06
v_ei = -1.8
v_es = 2.20
v_se = 2.28
v_sn = 1.20
v_re = 0.91
v_rs =  .41
sigma_n = .56
stim_mean = 0
delay = 40 # in ms
 

v_sr = np.linspace(-.845,-1.6,10) # sweep across v_sr

runs_per_stim = 10 # each parameter is run 10 times to obtain smooth estimate
aper = np.zeros([len(v_sr),runs_per_stim, 2]) # store aperiodic components
alpha_pwr = np.zeros([len(v_sr),runs_per_stim]) # store periodic components


dt = 0.001 # 1 ms
fs = 1000 # sampling frequency
sim_t = 100
noise = np.sqrt(dt)*sigma_n
tspan = np.arange(0, sim_t + dt, dt)


def sigmoid(V):
    Qmax = 250
    theta = 15
    sigma = 6.0
    s = Qmax / (1 + math.exp(-math.pi * (V - theta) / (sigma * (math.sqrt(3)))))
    return s


for s in range(0,len(v_sr)):
       
    for r in range(0,runs_per_stim):


        vals = np.random.randn(len(tspan), 8)
    
    
    
    
        for jj in range(delay+1, len(tspan)):
            
            phi0 = vals[jj-1, 0]
            phidot0 = vals[jj-1, 1]
            ve0 = vals[jj-1, 2]
            vedot0 = vals[jj-1, 3]
            vs0 = vals[jj-1, 4]
            vsdot0 = vals[jj-1, 5]
            vr0 = vals[jj-1, 6]
            vrdot0 = vals[jj-1, 7]
        
            vals[jj, 0] = dt*(phidot0) + phi0
            vals[jj, 1] = dt*((g**2)*(sigmoid(ve0) - phi0) - 2*g*phidot0) + phidot0
            vals[jj, 2] = dt*(vedot0) + ve0
            vals[jj, 3] = dt*(a*b*(v_ee*phi0 + v_ei*sigmoid(ve0) + v_es*sigmoid(vals[jj-delay, 4]) - ve0) - (a+b)*vedot0) + vedot0
            vals[jj, 4] = dt*(vsdot0) + vs0
            vals[jj, 5] = dt*(a*b*(v_se*vals[jj-delay, 0] + v_sr[s]*sigmoid(vr0) + v_sn*(noise* np.random.randn() - stim_mean) - vs0) -(a+b)*vsdot0) + vsdot0
            vals[jj, 6] = dt*(vrdot0) + vr0    
            vals[jj, 7] = dt*(a*b*(v_re*vals[jj-delay, 0] + v_rs*sigmoid(vs0) - vr0) - (a+b)*vrdot0) + vrdot0
        
        
        t_sampled = tspan[tspan > 10]
        v_sampled = vals[tspan > 10, 0]
        
        
        
        f, pxx = welch(v_sampled, fs=fs,nperseg= 10000)
        
                 
        
        
        fm = FOOOF()
        
        
        freq_range = [2, 40]
        
        fm.max_n_peaks = 7
        
        fm.peak_width_limits = [2, 12.0]
        
        fm.fit(f,pxx,freq_range)
        
        aper[s,r,:] = fm.aperiodic_params_ 
        alpha_pwr[s,r] = max(fm.gaussian_params_[np.logical_and(fm.gaussian_params_[:,0]<12, fm.gaussian_params_[:,0] > 7),1])

# Plot results

# Sample data
x = np.linspace(1,11,1)
y1 = np.transpose(aper[:,:,0])
y2 = np.transpose(aper[:,:,1])

# Create the first plot
fig, (ax1, ax2) = plt.subplots(2, 1, figsize=(8, 12))

color = 'tab:blue'

ax1.set_ylabel('Offset', color=color)
ax1.boxplot(-y1,patch_artist=True, boxprops=dict(facecolor='blue', color='black'), medianprops=dict(color='black'))
ax1.tick_params(axis='y', labelcolor=color)

# Create the second plot and share the x-axis
ax1_twin = ax1.twinx()
color = 'tab:red'
ax1_twin.set_ylabel('Exponent', color=color)
ax1_twin.boxplot(y2[::-1],patch_artist=True, boxprops=dict(facecolor='red', color='black'), medianprops=dict(color='black'))
ax1_twin.tick_params(axis='y', labelcolor=color)
ax1.set_xticks([])


pwr = np.transpose(alpha_pwr)
ax2.boxplot(pwr,patch_artist=True, boxprops=dict(facecolor='white', color='black'), medianprops=dict(color='black'))
ticks = np.round(v_sr,2)
ax2.set_xticks(np.arange(1,11,1),ticks)
ax2.set_xlabel('v_sr')
ax2.set_ylabel('Alpha Power')
# Show the plot
plt.show()

# %% [code]

#Now to sweep over v_se

g = 100
a = 60
b = 240
v_ee = 1.06
v_ei = -1.8
v_es = 2.20
v_sr = -.845
v_sn = 1.20
v_re = 0.91
v_rs = 0.41
sigma_n = .56
stim_mean = 0
delay = 40

v_se = np.linspace(1.48,2.38,10) # sweep across v_sr

runs_per_stim = 10 # each parameter is run 10 times to obtain smooth estimate
aper = np.zeros([len(v_se),runs_per_stim, 2]) # store aperiodic components
alpha_pwr = np.zeros([len(v_se),runs_per_stim]) # store periodic components


dt = 0.001 # 1 ms
fs = 1000 # sampling frequency
sim_t = 100
noise = np.sqrt(dt)*sigma_n
tspan = np.arange(0, sim_t + dt, dt)


def sigmoid(V):
    Qmax = 250
    theta = 15
    sigma = 6.0
    s = Qmax / (1 + math.exp(-math.pi * (V - theta) / (sigma * (math.sqrt(3)))))
    return s


for s in range(0,len(v_se)):
       
    for r in range(0,runs_per_stim):


        vals = np.random.randn(len(tspan), 8)
    
    
    
    
        for jj in range(delay+1, len(tspan)):
            
            phi0 = vals[jj-1, 0]
            phidot0 = vals[jj-1, 1]
            ve0 = vals[jj-1, 2]
            vedot0 = vals[jj-1, 3]
            vs0 = vals[jj-1, 4]
            vsdot0 = vals[jj-1, 5]
            vr0 = vals[jj-1, 6]
            vrdot0 = vals[jj-1, 7]
        
            vals[jj, 0] = dt*(phidot0) + phi0
            vals[jj, 1] = dt*((g**2)*(sigmoid(ve0) - phi0) - 2*g*phidot0) + phidot0
            vals[jj, 2] = dt*(vedot0) + ve0
            vals[jj, 3] = dt*(a*b*(v_ee*phi0 + v_ei*sigmoid(ve0) + v_es*sigmoid(vals[jj-delay, 4]) - ve0) - (a+b)*vedot0) + vedot0
            vals[jj, 4] = dt*(vsdot0) + vs0
            vals[jj, 5] = dt*(a*b*(v_se[s]*vals[jj-delay, 0] + v_sr*sigmoid(vr0) + v_sn*(noise* np.random.randn() - stim_mean) - vs0) -(a+b)*vsdot0) + vsdot0
            vals[jj, 6] = dt*(vrdot0) + vr0    
            vals[jj, 7] = dt*(a*b*(v_re*vals[jj-delay, 0] + v_rs*sigmoid(vs0) - vr0) - (a+b)*vrdot0) + vrdot0
        
        
        t_sampled = tspan[tspan > 10]
        v_sampled = vals[tspan > 10, 0]
        
        
        
        f, pxx = welch(v_sampled, fs=fs,nperseg= 10000)
        
                 
        
        
        fm = FOOOF()
        
        
        freq_range = [2, 40]
        
        fm.max_n_peaks = 7
        
        fm.peak_width_limits = [2, 12.0]
        
        fm.fit(f,pxx,freq_range)
        
        aper[s,r,:] = fm.aperiodic_params_ 
        alpha_pwr[s,r] = max(fm.gaussian_params_[np.logical_and(fm.gaussian_params_[:,0]<12, fm.gaussian_params_[:,0] > 7),1])


# Plot results

# Sample data
x = np.linspace(1,11,1)
y1 = np.transpose(aper[:,:,0])
y2 = np.transpose(aper[:,:,1])

# Create the first plot
fig, (ax1, ax2) = plt.subplots(2, 1, figsize=(8, 12))

color = 'tab:blue'

ax1.set_ylabel('Offset', color=color)
ax1.boxplot(-y1,patch_artist=True, boxprops=dict(facecolor='blue', color='black'), medianprops=dict(color='black'))
ax1.tick_params(axis='y', labelcolor=color)

# Create the second plot and share the x-axis
ax1_twin = ax1.twinx()
color = 'tab:red'
ax1_twin.set_ylabel('Exponent', color=color)
ax1_twin.boxplot(y2[::-1],patch_artist=True, boxprops=dict(facecolor='red', color='black'), medianprops=dict(color='black'))
ax1_twin.tick_params(axis='y', labelcolor=color)
ax1.set_xticks([])


pwr = np.transpose(alpha_pwr)
ax2.boxplot(pwr,patch_artist=True, boxprops=dict(facecolor='white', color='black'), medianprops=dict(color='black'))
ticks = np.round(v_se,2)
ax2.set_xticks(np.arange(1,11,1),ticks)
ax2.set_xlabel('v_se')
ax2.set_ylabel('Alpha Power')
# Show the plot
plt.show()

# %% [code]

#Now to sweep over v_re


g = 100
a = 60
b = 240
v_ee = 1.06
v_ei = -1.8
v_es = 2.20
v_se = 2.28
v_sr = -.845
v_sn = 1.20
v_re = np.linspace(0.81,1.71,10)
v_rs = 0.41
sigma_n = .56
stim_mean = 0
delay = 40


runs_per_stim = 10 # each parameter is run 10 times to obtain smooth estimate
aper = np.zeros([len(v_re),runs_per_stim, 2]) # store aperiodic components
alpha_pwr = np.zeros([len(v_re),runs_per_stim]) # store periodic components


dt = 0.001 # 1 ms
fs = 1000 # sampling frequency
sim_t = 100
noise = np.sqrt(dt)*sigma_n
tspan = np.arange(0, sim_t + dt, dt)


def sigmoid(V):
    Qmax = 250
    theta = 15
    sigma = 6.0
    s = Qmax / (1 + math.exp(-math.pi * (V - theta) / (sigma * (math.sqrt(3)))))
    return s


for s in range(0,len(v_re)):
       
    for r in range(0,runs_per_stim):


        vals = np.random.randn(len(tspan), 8)
    
    
    
    
        for jj in range(delay+1, len(tspan)):
            
            phi0 = vals[jj-1, 0]
            phidot0 = vals[jj-1, 1]
            ve0 = vals[jj-1, 2]
            vedot0 = vals[jj-1, 3]
            vs0 = vals[jj-1, 4]
            vsdot0 = vals[jj-1, 5]
            vr0 = vals[jj-1, 6]
            vrdot0 = vals[jj-1, 7]
        
            vals[jj, 0] = dt*(phidot0) + phi0
            vals[jj, 1] = dt*((g**2)*(sigmoid(ve0) - phi0) - 2*g*phidot0) + phidot0
            vals[jj, 2] = dt*(vedot0) + ve0
            vals[jj, 3] = dt*(a*b*(v_ee*phi0 + v_ei*sigmoid(ve0) + v_es*sigmoid(vals[jj-delay, 4]) - ve0) - (a+b)*vedot0) + vedot0
            vals[jj, 4] = dt*(vsdot0) + vs0
            vals[jj, 5] = dt*(a*b*(v_se*vals[jj-delay, 0] + v_sr*sigmoid(vr0) + v_sn*(noise* np.random.randn() - stim_mean) - vs0) -(a+b)*vsdot0) + vsdot0
            vals[jj, 6] = dt*(vrdot0) + vr0    
            vals[jj, 7] = dt*(a*b*(v_re[s]*vals[jj-delay, 0] + v_rs*sigmoid(vs0) - vr0) - (a+b)*vrdot0) + vrdot0
        
        
        t_sampled = tspan[tspan > 10]
        v_sampled = vals[tspan > 10, 0]
        
        
        
        f, pxx = welch(v_sampled, fs=fs,nperseg= 10000)
        
                 
        
        
        fm = FOOOF()
        
        
        freq_range = [2, 40]
        
        fm.max_n_peaks = 7
        
        fm.peak_width_limits = [2, 12.0]
        
        fm.fit(f,pxx,freq_range)
        
        aper[s,r,:] = fm.aperiodic_params_ 
        alpha_pwr[s,r] = max(fm.gaussian_params_[np.logical_and(fm.gaussian_params_[:,0]<12, fm.gaussian_params_[:,0] > 7),1])

# Plot results

# Sample data
x = np.linspace(1,11,1)
y1 = np.transpose(aper[:,:,0])
y2 = np.transpose(aper[:,:,1])

# Create the first plot
fig, (ax1, ax2) = plt.subplots(2, 1, figsize=(8, 12))

color = 'tab:blue'

ax1.set_ylabel('Offset', color=color)
ax1.boxplot(-y1,patch_artist=True, boxprops=dict(facecolor='blue', color='black'), medianprops=dict(color='black'))
ax1.tick_params(axis='y', labelcolor=color)

# Create the second plot and share the x-axis
ax1_twin = ax1.twinx()
color = 'tab:red'
ax1_twin.set_ylabel('Exponent', color=color)
ax1_twin.boxplot(y2[::-1],patch_artist=True, boxprops=dict(facecolor='red', color='black'), medianprops=dict(color='black'))
ax1_twin.tick_params(axis='y', labelcolor=color)
ax1.set_xticks([])


pwr = np.transpose(alpha_pwr)
ax2.boxplot(pwr,patch_artist=True, boxprops=dict(facecolor='white', color='black'), medianprops=dict(color='black'))
ticks = np.round(v_re,2)
ax2.set_xticks(np.arange(1,11,1),ticks)
ax2.set_xlabel('v_re')
ax2.set_ylabel('Alpha Power')
# Show the plot
plt.show()

# %% [code]
